# Supplementary material for: Exosomes from EGFR-Mutated Adenocarcinoma Induce a Hybrid EMT and MMP9-Dependant Tumor Invasion
Source: Cancers (Basel). 2022 Aug 3;14(15):3776. doi: 10.3390/cancers14153776 (PMC9367273; doi:10.3390/cancers14153776)
Supplement: Supplementary file 1 [file cancers-14-03776-s001.zip]

Archive with 1 entries (1 files):
- cancers-1814931-supplementary.pdf
